# Supplementary material for: Mapping and Identifying a Candidate Gene Plr4, a Recessive Gene Regulating Purple Leaf in Rice, by Using Bulked Segregant and Transcriptome Analysis with Next-Generation Sequencing
Source: Int J Mol Sci. 2019 Sep 4;20(18):4335. doi: 10.3390/ijms20184335 (PMC6769577; doi:10.3390/ijms20184335)
Supplement: Supplementary file 1 [file ijms-20-04335-s001.zip]

Archive with 16 entries (15 files):
- ijms-577554-supplementary/
- ijms-577554-supplementary/Figure S1.pdf
- ijms-577554-supplementary/Figure S2.pdf
- ijms-577554-supplementary/Figure S3.pdf
- ijms-577554-supplementary/Figure S4.pdf
- ijms-577554-supplementary/Figure S5.pdf
- ijms-577554-supplementary/Figure S6.pdf
- ijms-577554-supplementary/Table S1.xlsx
- ijms-577554-supplementary/Table S2.xlsx
- ijms-577554-supplementary/Table S3.xlsx
- ijms-577554-supplementary/Table S4.xlsx
- ijms-577554-supplementary/Table S5.xlsx
- ijms-577554-supplementary/Table S6.xlsx
- ijms-577554-supplementary/Table S7.xlsx
- ijms-577554-supplementary/Table S8.xlsx
- ijms-577554-supplementary/Table S9.xlsx
