# Supplementary material for: Mapping and Identifying a Candidate Gene Plr4, a Recessive Gene Regulating Purple Leaf in Rice, by Using Bulked Segregant and Transcriptome Analysis with Next-Generation Sequencing
Source: Int J Mol Sci. 2019 Sep 4;20(18):4335. doi: 10.3390/ijms20184335 (PMC6769577; doi:10.3390/ijms20184335)
Supplement: Supplementary file 1 [file ijms-20-04335-s001.zip › ijms-577554-supplementary/Table S1.xlsx]

## Sheet: Sheet1
Table S1. Data quantity and quality of whole-genome resequencing.
Sample	Raw Base(bp)	Clean Base(bp)	Effective Rate(%)	Error Rate(%)	Q20(%)	Q30(%)	GC Content(%)
pl1	20266779000	20169476100	99.52	0.04	96.97	95.13	44.08
pl2	15792610800	15714152700	99.5	0.04	96.98	95.16	43.8
pl3	16938243000	16856042700	99.51	0.04	96.78	94.88	44.17
pl4	14042044200	14008625100	99.76	0.04	96.87	94.99	44.3
