# Supplementary material for: Mapping and Identifying a Candidate Gene Plr4, a Recessive Gene Regulating Purple Leaf in Rice, by Using Bulked Segregant and Transcriptome Analysis with Next-Generation Sequencing
Source: Int J Mol Sci. 2019 Sep 4;20(18):4335. doi: 10.3390/ijms20184335 (PMC6769577; doi:10.3390/ijms20184335)
Supplement: Supplementary file 1 [file ijms-20-04335-s001.zip › ijms-577554-supplementary/Table S2.xlsx]

## Sheet: Sheet1
Table S2. Sequencing depth and coverage statistics of whole-genome resequencing.
Sample	Mapped reads	Total reads	Mapping rate(%)	Average depth(X)	Coverage at least 1X(%)	Coverage at least 4X(%)
Y58S	77021758	79694718	96.65	32.64	92.66	89.92
XianhongB	72285486	74959032	96.43	31.04	91.36	87.94
pl1	128716402	134463174	95.73	53.58	93.69	91.5
pl2	100921821	104761018	96.34	42.43	92.89	90.87
pl3	108464822	112373618	96.52	45.49	93.04	91.13
pl4	90234115	93390834	96.62	37.98	92.82	90.71
