# Supplementary material for: Mapping and Identifying a Candidate Gene Plr4, a Recessive Gene Regulating Purple Leaf in Rice, by Using Bulked Segregant and Transcriptome Analysis with Next-Generation Sequencing
Source: Int J Mol Sci. 2019 Sep 4;20(18):4335. doi: 10.3390/ijms20184335 (PMC6769577; doi:10.3390/ijms20184335)
Supplement: Supplementary file 1 [file ijms-20-04335-s001.zip › ijms-577554-supplementary/Table S3.xlsx]

## Sheet: Sheet1
Table S3. SNP detection and annotation of whole-genome resequencing.
Category		Number of SNPs
		pl1-pl2 pool	pl1-pl3 pool	pl1-pl4 pool
Upstream		224148	224513	223661
Exonic	Stop gain	1311	1308	1312
	Stop loss	443	444	439
	Synonymous	62286	62338	62175
	Non-synonymous	77357	77458	77230
Intronic		250539	250859	249915
Splicing		444	447	446
Downstream		172079	172345	171501
upstream/downstream		55598	55659	55334
Intergenic		1603797	1606222	1600209
ts		1791912	1794549	1787760
tv		760080	761156	758251
ts/tv		2.357	2.357	2.357
Total		2551992	2555705	2546011
