# Supplementary material for: Mapping and Identifying a Candidate Gene Plr4, a Recessive Gene Regulating Purple Leaf in Rice, by Using Bulked Segregant and Transcriptome Analysis with Next-Generation Sequencing
Source: Int J Mol Sci. 2019 Sep 4;20(18):4335. doi: 10.3390/ijms20184335 (PMC6769577; doi:10.3390/ijms20184335)
Supplement: Supplementary file 1 [file ijms-20-04335-s001.zip › ijms-577554-supplementary/Table S4.xlsx]

## Sheet: Sheet1
Table S4. Indel detection and annotation of whole-genome resequencing.
Category		Number of Indels
		pl1-pl2 pool	pl1-pl3 pool	pl1-pl4 pool
Upstream		51684	51672	51671
Exonic	Stop gain	124	123	122
	Stop loss	37	37	37
	Frameshift deletion	2419	2425	2415
	Frameshift insertion	2029	2026	2024
	Non-frameshift deletion	3616	3608	3617
	Non-frameshift insertion	3527	3533	3529
Intronic		59727	59732	59759
Splicing		307	309	309
Downstream		39540	39560	39543
upstream/downstream		14232	14230	14221
Intergenic		274819	274955	274787
Insertion		225505	225557	225444
Deletion		253029	253152	253118
Total		478534	478709	478562
