# Supplementary material for: Mapping and Identifying a Candidate Gene Plr4, a Recessive Gene Regulating Purple Leaf in Rice, by Using Bulked Segregant and Transcriptome Analysis with Next-Generation Sequencing
Source: Int J Mol Sci. 2019 Sep 4;20(18):4335. doi: 10.3390/ijms20184335 (PMC6769577; doi:10.3390/ijms20184335)
Supplement: Supplementary file 1 [file ijms-20-04335-s001.zip › ijms-577554-supplementary/Table S5.xlsx]

## Sheet: Sheet1
Table S5. Data quantity and quality of RNA-seq.
Sample name	Raw reads	Clean reads	Clean bases	Error rate(%)	Q20(%)	Q30(%)	GC content(%)
pl3_1	60041538	58189440	8.73G	0.03	95.3	92.9	58.17
pl3_2	57867934	55937218	8.39G	0.03	95.17	92.73	58.2
pl3_3	60263564	57131260	8.57G	0.03	95.21	92.82	60.38
pl2_1	61211650	58379910	8.76G	0.03	94.98	92.49	57.8
pl2_2	62400200	60077530	9.01G	0.03	95.03	92.56	58.75
pl2_3	62112188	60273954	9.04G	0.03	94.7	92.11	57.75
