# Supplementary material for: Mapping and Identifying a Candidate Gene Plr4, a Recessive Gene Regulating Purple Leaf in Rice, by Using Bulked Segregant and Transcriptome Analysis with Next-Generation Sequencing
Source: Int J Mol Sci. 2019 Sep 4;20(18):4335. doi: 10.3390/ijms20184335 (PMC6769577; doi:10.3390/ijms20184335)
Supplement: Supplementary file 1 [file ijms-20-04335-s001.zip › ijms-577554-supplementary/Table S6.xlsx]

## Sheet: Sheet1
Table S6. RNA-Seq reads mapped to the reference genome.
Sample_name	pl3_1	pl3_2	pl3_3	pl2_1	pl2_2	pl2_3
Total reads	58189440	55937218	57131260	58379910	60077530	60273954
Total mapped	51,290,015 (88.14%)	49,068,304 (87.72%)	50,011,942 (87.54%)	50,858,493 (87.12%)	52,633,161 (87.61%)	52,773,565 (87.56%)
Multiple mapped	933,177 (1.6%)	857,869 (1.53%)	872,241 (1.53%)	991,599 (1.7%)	926,743 (1.54%)	921,724 (1.53%)
Uniquely mapped	50,356,838 (86.54%)	4,821,0435 (86.19%)	49,139,701 (86.01%)	49,866,894 (85.42%)	51,706,418 (86.07%)	51,851,841 (86.03%)
Reads map to '+'	25,139,094 (43.2%)	24,068,460 (43.03%)	24,513,106 (42.91%)	24,899,657 (42.65%)	25,810,809 (42.96%)	25,884,893 (42.95%)
Reads map to '-'	25,217,744 (43.34%)	24,141,975 (43.16%)	24,626,595 (43.11%)	24,967,237 (42.77%)	25,895,609 (43.1%)	25,966,948 (43.08%)
Non-splice reads	34,915,329 (60%)	33,098,388 (59.17%)	35,642,629 (62.39%)	34,012,431 (58.26%)	36,537,566 (60.82%)	36,996,534 (61.38%)
Splice reads	15,441,509 (26.54%)	15,112,047 (27.02%)	13,497,072 (23.62%)	15,854,463 (27.16%)	15,168,852 (25.25%)	14,855,307 (24.65%)
