# Supplementary material for: Mapping and Identifying a Candidate Gene Plr4, a Recessive Gene Regulating Purple Leaf in Rice, by Using Bulked Segregant and Transcriptome Analysis with Next-Generation Sequencing
Source: Int J Mol Sci. 2019 Sep 4;20(18):4335. doi: 10.3390/ijms20184335 (PMC6769577; doi:10.3390/ijms20184335)
Supplement: Supplementary file 1 [file ijms-20-04335-s001.zip › ijms-577554-supplementary/Table S7.xlsx]

## Sheet: DEGs
Table S7 Expression of the differentially expressed unigenes.
Gene_id	readcount_pl2	readcount_pl3	log2FoldChange	pval	padj	Gene Name	Blast swiss prot
EPlOSAG00000006510	132.772	0	Inf	8.07e-10	5.66e-07	--	-//-
EPlOSAG00000016625	54.4492	0	Inf	2.44e-14	4.02e-11	--	-//-
EPlOSAG00000022801	47.6697	0	Inf	3.8e-11	3.55e-08	--	-//-
Novel00113	143.639	14.3623	3.3221	3.14e-05	0.0077735	--	hypothetical protein [Oryza sativa Japonica Group]
Novel00162	396.3	59.418	2.7376	9.94e-10	6.82e-07	--	Os10g0145700 [Oryza sativa Japonica Group]>gi|255679209|dbj|BAH94750.1| Os10g0145700 [Oryza sativa Japonica Group]
Novel00315	70.8942	6.36752	3.4769	8.41e-07	0.00030414	--	Leucine Rich Repeat family protein [Oryza sativa Japonica Group]
Novel00344	177.222	0	Inf	6.61e-15	1.14e-11	--	hypothetical protein TRIUR3_10135 [Triticum urartu]
Novel00471	159.693	10.3261	3.9509	0.00027139	0.049354	--	typical A-type R2R3 Myb protein [Oryza sativa Japonica Group]>gi|125585972|gb|EAZ26636.1| hypothetical protein OsJ_10540 [Oryza sativa Japonica Group]
Novel00533	0	132.637	#NAME?	6.28e-09	3.57e-06	-//-
Novel00535	38.6681	5.73135	2.7542	0.00013459	0.028038	--	Os08g0457000 [Oryza sativa Japonica Group]>gi|255678501|dbj|BAF23880.2| Os08g0457000 [Oryza sativa Japonica Group]
Novel00538	37.9561	5.73135	2.7274	0.00016464	0.032451	--	OSIGBa0126B18.3 [Oryza sativa Indica Group]
Novel00563	84.8978	20.8365	2.0266	0.0001113	0.024062	--	hypothetical protein OsJ_14435 [Oryza sativa Japonica Group]
Novel00565	481.733	77.8048	2.6303	2.05e-09	1.3e-06	--	OSJNBb0076A22.14 [Oryza sativa Japonica Group]
Novel00572	90.5853	11.7362	2.9483	1.01e-06	0.00036007	--	OSJNBa0016O02.18 [Oryza sativa Japonica Group]>gi|116310363|emb|CAH67376.1| OSIGBa0128P10.10 [Oryza sativa Indica Group]>gi|116310417|emb|CAH67425.1| OSIGBa0150F01.5 [Oryza sativa Indica Group]>gi|125590688|gb|EAZ31038.1| hypothetical protein OsJ_15121 [Oryza sativa Japonica Group]
Novel00581	0.947945	2249.24	-11.212	6.85e-08	2.97e-05	--	hypothetical protein OsJ_20889 [Oryza sativa Japonica Group]
Novel00582	39.758	174.01	-2.1299	1.27e-06	0.00043445	--	OSJNBb0016D16.9 [Oryza sativa Japonica Group]
OS01G0118400	392.566	139.125	1.4966	0.00017054	0.033413	--	sp|Q5NDE4|PMGT2_TAKRU Protein O-linked-mannose beta-1,4-N-acetylglucosaminyltransferase 2 OS=Takifugu rubripes GN=pomgnt2 PE=2 SV=1//1.38729e-08
OS01G0126100	44.8998	9.28847	2.2732	0.00022913	0.043345	--	sp|F4I4K5|LPR1_ARATH Multicopper oxidase LPR1 OS=Arabidopsis thaliana GN=LPR1 PE=2 SV=1//0
OS01G0154600	18.323	92.0561	-2.3289	0.00014123	0.028874	--	-//-
OS01G0223900	168.644	56.0935	1.5881	0.00017979	0.034813	--	sp|O64477|Y2913_ARATH G-type lectin S-receptor-like serine/threonine-protein kinase At2g19130 OS=Arabidopsis thaliana GN=At2g19130 PE=2 SV=1//7.85724e-150
OS01G0253800	73.7141	8.78225	3.0693	4.28e-05	0.01043	--	-//-
OS01G0267300	98.0188	15.4058	2.6696	6.49e-07	0.00024284	--	sp|Q5NBM0|SPZ12_ORYSJ Putative serpin-Z12 OS=Oryza sativa subsp. japonica GN=Os01g0267300 PE=3 SV=1//0
OS01G0284500	96.5512	8.39822	3.5231	7.08e-10	5.18e-07	--	sp|Q7F731|GL11_ORYSJ Germin-like protein 1-1 OS=Oryza sativa subsp. japonica GN=GER4 PE=2 SV=1//5.49973e-126
OS01G0286900	47.2755	6.8485	2.7872	3.03e-05	0.0076104	--	sp|A2ZRY8|IAA4_ORYSJ Auxin-responsive protein IAA4 OS=Oryza sativa subsp. japonica GN=IAA4 PE=2 SV=1//1.71167e-48
OS01G0295600	41.2376	0.96007	5.4247	1.52e-05	0.0041125	--	-//-
OS01G0314800	1985.8	543.431	1.8696	2.49e-05	0.0064927	--	sp|P46522|LEA5D_GOSHI Late embryogenesis abundant protein Lea5-D OS=Gossypium hirsutum GN=LEA5-D PE=2 SV=1//2.33801e-07
OS01G0365000	203.199	30.6913	2.727	1.25e-06	0.00043223	--	sp|Q9LMN7|WAK5_ARATH Wall-associated receptor kinase 5 OS=Arabidopsis thaliana GN=WAK5 PE=2 SV=1//3.08342e-13
OS01G0372500	8756.71	16.4414	9.0569	1.39e-20	4.15e-17	--	sp|P41213|LDOX_MAIZE Leucoanthocyanidin dioxygenase OS=Zea mays GN=A2 PE=2 SV=1//4.74492e-142
OS01G0618700	147.966	23.7981	2.6363	2.55e-08	1.29e-05	--	-//-
OS01G0631400	64.0125	0.323899	7.6267	3.92e-13	5.38e-10	--	sp|Q9SHJ5|GPAT1_ARATH Glycerol-3-phosphate acyltransferase 1 OS=Arabidopsis thaliana GN=GPAT1 PE=1 SV=1//8.84073e-42
OS01G0633500	4738.92	3.00822	10.621	3.5e-30	2.88e-26	--	sp|P51106|DFRA_HORVU Dihydroflavonol-4-reductase OS=Hordeum vulgare GN=ANT18 PE=3 SV=1//0
OS01G0699100	626.152	158.866	1.9787	5.73e-07	0.00021914	--	sp|Q54R82|MKKA_DICDI Mitogen-activated protein kinase kinase kinase A OS=Dictyostelium discoideum GN=mkkA PE=1 SV=2//1.06383e-48
OS01G0713200	862.598	158.311	2.4459	4.44e-05	0.010668	--	sp|P15737|E13B_HORVU Glucan endo-1,3-beta-glucosidase GII OS=Hordeum vulgare PE=1 SV=1//8.45315e-147
OS01G0735300	66.1905	8.44474	2.9705	0.00020562	0.03935	--	sp|Q4R1I9|ANGLT_ROSHC Anthocyanidin 5,3-O-glucosyltransferase OS=Rosa hybrid cultivar GN=RhGT1 PE=2 SV=1//1.54249e-117
OS01G0783700	65.3446	16.682	1.9698	0.0001609	0.031904	--	sp|Q9LSQ6|PBP1_ARATH Calcium-binding protein PBP1 OS=Arabidopsis thaliana GN=PBP1 PE=1 SV=1//7.35686e-37
OS01G0823500	7.19763	95.8115	-3.7346	3.89e-11	3.55e-08	--	sp|F4HNU8|OFP4_ARATH Transcription repressor OFP4 OS=Arabidopsis thaliana GN=OFP4 PE=1 SV=1//6.04619e-25
OS01G0879300	59.8588	11.0185	2.4416	4.99e-05	0.011735	--	-//-
OS01G0891601	70.1504	8.77062	2.9997	3.61e-07	0.00014321	--	sp|Q9ASS4|Y5838_ARATH Probably inactive leucine-rich repeat receptor-like protein kinase At5g48380 OS=Arabidopsis thaliana GN=At5g48380 PE=1 SV=1//6.54697e-41
OS01G0892500	155.748	20.8986	2.8977	2.4e-06	0.00077496	--	sp|Q9SR22|PAE5_ARATH Pectin acetylesterase 5 OS=Arabidopsis thaliana GN=PAE5 PE=2 SV=1//9.67503e-127
OS01G0895000	128.663	28.8682	2.156	6.4e-06	0.0018795	--	-//-
OS01G0912850	454.248	52.6179	3.1099	4.71e-06	0.0013978	--	-//-
OS01G0921100	23.5628	233.427	-3.3084	6.28e-08	2.76e-05	--	sp|P0C042|Y4597_ARATH Uncharacterized protein At4g15970 OS=Arabidopsis thaliana GN=At4g15970 PE=2 SV=1//1.14074e-60
OS01G0964400	207.686	62.8197	1.7251	7.12e-05	0.016045	--	sp|Q39202|RLK1_ARATH G-type lectin S-receptor-like serine/threonine-protein kinase RLK1 OS=Arabidopsis thaliana GN=RLK1 PE=2 SV=2//6.00189e-18
OS02G0104500	75.6042	218.536	-1.5313	0.00012281	0.025748	--	sp|Q39117|TGT2_ARATH Trihelix transcription factor GT-2 OS=Arabidopsis thaliana GN=GT-2 PE=2 SV=1//2.43736e-16
OS02G0106900	550.678	190.973	1.5278	0.00024737	0.045743	--	sp|P0DKI6|Y1332_ARATH Probable receptor-like protein kinase At1g33260 OS=Arabidopsis thaliana GN=At1g33260 PE=2 SV=1//4.65673e-60
OS02G0111600	49.9294	9.16046	2.4464	6.6e-05	0.015076	--	sp|Q9LMN7|WAK5_ARATH Wall-associated receptor kinase 5 OS=Arabidopsis thaliana GN=WAK5 PE=2 SV=1//8.81963e-166
OS02G0114300	465.044	162.31	1.5186	0.00010969	0.023911	--	sp|Q9LMM0|GPAT4_ARATH Glycerol-3-phosphate 2-O-acyltransferase 4 OS=Arabidopsis thaliana GN=GPAT4 PE=1 SV=1//9.64026e-106
OS02G0185200	1005.33	160.178	2.6499	9.24e-12	9.22e-09	--	sp|O81974|C71D8_SOYBN Cytochrome P450 71D8 OS=Glycine max GN=CYP71D8 PE=2 SV=1//3.1287e-140
OS02G0207100	3.08386	25.9859	-3.0749	0.00016078	0.031904	--	sp|Q9SCP6|U73D1_ARATH UDP-glycosyltransferase 73D1 OS=Arabidopsis thaliana GN=UGT73D1 PE=3 SV=1//2.5401e-53
OS02G0212500	1326.26	243.86	2.4432	1.91e-10	1.57e-07	--	-//-
OS02G0504700	159.406	45.0051	1.8245	7.47e-05	0.016715	--	-//-
OS02G0633066	281.376	79.2323	1.8283	0.00010615	0.023293	--	sp|Q9LMN7|WAK5_ARATH Wall-associated receptor kinase 5 OS=Arabidopsis thaliana GN=WAK5 PE=2 SV=1//7.46147e-121
OS02G0697400	414.107	22.132	4.2258	4.65e-09	2.69e-06	--	sp|Q42982|4CL2_ORYSJ Probable 4-coumarate--CoA ligase 2 OS=Oryza sativa subsp. japonica GN=4CL2 PE=2 SV=2//0
OS02G0723400	1677.82	37.3052	5.4911	1.73e-19	4.73e-16	--	sp|Q6Z5M0|IAA8_ORYSJ Auxin-responsive protein IAA8 OS=Oryza sativa subsp. japonica GN=IAA8 PE=2 SV=2//2.22476e-124
OS03G0310600	131.953	33.4165	1.9814	1.15e-05	0.0031946	--	sp|Q9SD53|Y3720_ARATH UPF0481 protein At3g47200 OS=Arabidopsis thaliana GN=At3g47200 PE=2 SV=1//1.15581e-18
OS03G0399800	996.078	37.9663	4.7135	2.1e-06	0.00069001	--	sp|Q5U9T2|LECH_HORVU Horcolin OS=Hordeum vulgare PE=3 SV=1//8.66209e-19
OS03G0407900	2154.98	561.671	1.9399	0.00011907	0.025397	--	sp|Q8GXZ3|Y5102_ARATH Serine/threonine-protein kinase At5g01020 OS=Arabidopsis thaliana GN=At5g01020 PE=1 SV=1//5.74298e-140
OS03G0727600	164.592	9.27297	4.1497	1.37e-09	8.83e-07	--	sp|Q10DK7|1A11_ORYSJ 1-aminocyclopropane-1-carboxylate synthase 1 OS=Oryza sativa subsp. japonica GN=ACC1 PE=2 SV=1//0
OS03G0844600	23.7088	1.08226	4.4533	1.17e-05	0.0032454	--	sp|Q9STM6|GDL57_ARATH GDSL esterase/lipase At3g48460 OS=Arabidopsis thaliana GN=At3g48460 PE=2 SV=1//1.42357e-121
OS04G0101400	49.0794	2.55631	4.263	1.78e-08	9.39e-06	--	sp|O81973|C93A3_SOYBN Cytochrome P450 93A3 OS=Glycine max GN=CYP93A3 PE=2 SV=1//1.91586e-138
OS04G0116200	2285.8	271.441	3.074	0.0002601	0.047564	--	-//-
OS04G0127800	63.3009	6.04749	3.3878	4.53e-08	2.16e-05	--	sp|F4I171|MD15A_ARATH Mediator of RNA polymerase II transcription subunit 15a OS=Arabidopsis thaliana GN=MED15A PE=1 SV=1//3.81703e-06
OS04G0305700	227.966	60.1142	1.923	2.87e-06	0.00089272	--	sp|Q9ZVX4|U90A1_ARATH UDP-glycosyltransferase 90A1 OS=Arabidopsis thaliana GN=UGT90A1 PE=2 SV=1//4.07701e-85
OS04G0352400	101.569	4.6219	4.4578	2.29e-13	3.43e-10	--	sp|Q38931|FKB62_ARATH Peptidyl-prolyl cis-trans isomerase FKBP62 OS=Arabidopsis thaliana GN=FKBP62 PE=1 SV=2//0
OS04G0360500	252.624	31.0152	3.0259	4.46e-12	5.24e-09	--	sp|O81030|GGLO5_ARATH L-gulonolactone oxidase 5 OS=Arabidopsis thaliana GN=GULLO5 PE=1 SV=1//1.21426e-45
OS04G0361500	46.7096	5.63827	3.0504	2.76e-06	0.0008651	--	sp|Q6NQ66|GGLO2_ARATH L-gulonolactone oxidase 2 OS=Arabidopsis thaliana GN=GULLO2 PE=1 SV=1//3.87124e-159
OS04G0365100	282.103	69.1156	2.0291	1.92e-06	0.0006369	--	sp|Q9LMP1|WAK2_ARATH Wall-associated receptor kinase 2 OS=Arabidopsis thaliana GN=WAK2 PE=1 SV=1//1.08994e-147
OS04G0366000	1364.88	145.157	3.2331	3.07e-14	4.81e-11	--	sp|Q9LMP1|WAK2_ARATH Wall-associated receptor kinase 2 OS=Arabidopsis thaliana GN=WAK2 PE=1 SV=1//2.31628e-148
OS04G0452700	3422.97	1347.75	1.3447	0.00011185	0.024062	--	sp|Q93Y91|STP5_ARATH Sugar transport protein 5 OS=Arabidopsis thaliana GN=STP5 PE=2 SV=1//0
OS04G0454200	69.1803	11.7827	2.5537	8.91e-05	0.019685	--	sp|Q93Y91|STP5_ARATH Sugar transport protein 5 OS=Arabidopsis thaliana GN=STP5 PE=2 SV=1//4.58246e-169
OS04G0495400	2.1579	52.8486	-4.6142	6.04e-05	0.014011	--	sp|Q0WRW8|B561K_ARATH Cytochrome b561 and DOMON domain-containing protein At3g07570 OS=Arabidopsis thaliana GN=At3g07570 PE=2 SV=1//1.4227e-77
OS04G0525100	517.03	55.5853	3.2175	7.28e-08	3.11e-05	--	sp|Q9LHJ2|U82A1_ARATH UDP-glycosyltransferase 82A1 OS=Arabidopsis thaliana GN=UGT82A1 PE=2 SV=1//3.95354e-65
OS04G0525200	192.48	24.2132	2.9908	2.22e-10	1.78e-07	--	sp|Q9LHJ2|U82A1_ARATH UDP-glycosyltransferase 82A1 OS=Arabidopsis thaliana GN=UGT82A1 PE=2 SV=1//2.46606e-24
OS04G0557500	4723.62	2.49424	10.887	1.07e-40	1.75e-36	--	sp|P13027|ARRS_MAIZE Anthocyanin regulatory R-S protein OS=Zea mays GN=R-S PE=2 SV=1//7.92062e-48
OS04G0557800	26651.4	50.7034	9.0379	9.2e-72	3.03e-67	--	sp|P13526|ARLC_MAIZE Anthocyanin regulatory Lc protein OS=Zea mays GN=LC PE=2 SV=1//2.03729e-156
OS04G0558200	503.277	79.7579	2.6577	3.73e-08	1.81e-05	--	sp|F4I2J8|CATIN_ARATH Cactin OS=Arabidopsis thaliana GN=CTN PE=1 SV=1//4.49088e-11
OS04G0565750	951.877	139.079	2.7749	5.67e-11	5.05e-08	--	-//-
OS04G0576700	1612.37	552.769	1.5444	3.39e-05	0.0083195	--	-//-
OS04G0577800	5.49372	86.7712	-3.9814	4.64e-09	2.69e-06	--	sp|Q8LPG1|FAX4_ARATH Protein FATTY ACID EXPORT 4, chloroplastic OS=Arabidopsis thaliana GN=FAX4 PE=2 SV=1//1.41028e-20
OS04G0593400	215.929	33.6258	2.6829	3.67e-09	2.2e-06	--	sp|A2A1A1|NCS2_COPJA S-norcoclaurine synthase 2 OS=Coptis japonica GN=PR10A PE=2 SV=2//7.64493e-21
OS04G0598800	221.005	73.5939	1.5864	0.00013926	0.028649	--	sp|Q9LMP1|WAK2_ARATH Wall-associated receptor kinase 2 OS=Arabidopsis thaliana GN=WAK2 PE=1 SV=1//1.78278e-116
OS04G0603900	63.7167	12.1881	2.3862	4.41e-05	0.010665	--	sp|Q38910|XTH23_ARATH Probable xyloglucan endotransglucosylase/hydrolase protein 23 OS=Arabidopsis thaliana GN=XTH23 PE=2 SV=1//1.75981e-29
OS04G0604200	249.313	36.0075	2.7916	5.1e-08	2.37e-05	--	sp|Q38907|XTH25_ARATH Probable xyloglucan endotransglucosylase/hydrolase protein 25 OS=Arabidopsis thaliana GN=XTH25 PE=2 SV=2//1.43159e-93
OS04G0608600	451.19	108.041	2.0622	4.7e-08	2.21e-05	--	sp|Q7XPE8|NRX3_ORYSJ Probable nucleoredoxin 3 OS=Oryza sativa subsp. japonica GN=Os04g0608600 PE=3 SV=2//1.95131e-10
OS04G0616400	0	301.381	#NAME?	6.87e-31	7.54e-27	--	sp|C0LGH2|Y1561_ARATH Probable LRR receptor-like serine/threonine-protein kinase At1g56130 OS=Arabidopsis thaliana GN=At1g56130 PE=2 SV=2//0
OS04G0617700	23.9368	284.182	-3.5695	2.36e-15	4.86e-12	--	-//-
OS04G0623066	272.564	46.7371	2.544	3.28e-07	0.00013329	--	sp|P23799|ESAG8_TRYBB Putative adenylate cyclase regulatory protein OS=Trypanosoma brucei brucei GN=ESAG8 PE=2 SV=1//7.3313e-07
OS04G0628200	37.8082	305.861	-3.0161	1.58e-06	0.0005362	--	sp|Q9LT48|PP244_ARATH Pentatricopeptide repeat-containing protein At3g20730 OS=Arabidopsis thaliana GN=PCMP-E94 PE=2 SV=1//1.52681e-11
OS04G0630300	10.5495	386.099	-5.1937	1.24e-09	8.16e-07	--	sp|Q9SEV0|BAN_ARATH Anthocyanidin reductase OS=Arabidopsis thaliana GN=BAN PE=1 SV=2//1.57253e-90
OS04G0630500	138.199	27.7102	2.3183	1.17e-06	0.00041553	--	sp|Q9ZVC2|NPR5_ARATH Regulatory protein NPR5 OS=Arabidopsis thaliana GN=NPR5 PE=1 SV=1//8.89086e-10
OS04G0630551	190.042	31.118	2.6105	8.61e-08	3.63e-05	--	-//-
OS04G0662600	1969.11	93.8211	4.3915	4.67e-18	1.18e-14	--	sp|P28038|FL3H_HORVU Naringenin,2-oxoglutarate 3-dioxygenase OS=Hordeum vulgare PE=2 SV=1//1.05138e-147
OS05G0135400	3174.57	93.2901	5.0887	3.46e-15	6.69e-12	--	sp|A5H452|PER70_MAIZE Peroxidase 70 OS=Zea mays GN=PER70 PE=1 SV=1//3.26246e-10
OS05G0135450	6231.92	184.569	5.0774	1.37e-12	1.73e-09	--	sp|Q9LT91|PER66_ARATH Peroxidase 66 OS=Arabidopsis thaliana GN=PER66 PE=2 SV=1//1.14846e-32
OS05G0186300	352.665	110.932	1.6686	0.00024973	0.045922	--	sp|P43279|MAOC_ORYSJ NADP-dependent malic enzyme, chloroplastic OS=Oryza sativa subsp. japonica GN=ME6 PE=2 SV=2//0
OS05G0384300	214.191	21.6297	3.3078	2.08e-12	2.54e-09	--	sp|Q766C3|NEP1_NEPGR Aspartic proteinase nepenthesin-1 OS=Nepenthes gracilis GN=nep1 PE=1 SV=1//6.82485e-28
OS05G0390550	31.2703	3.3263	3.2328	5.87e-05	0.013697	--	sp|Q3E936|MAKR1_ARATH Probable membrane-associated kinase regulator 1 OS=Arabidopsis thaliana GN=MAKR1 PE=1 SV=1//1.36623e-10
OS05G0444300	5179.65	670.508	2.9495	6.29e-10	4.7e-07	--	sp|Q5T1Q4|S35F1_HUMAN Solute carrier family 35 member F1 OS=Homo sapiens GN=SLC35F1 PE=2 SV=2//2.30874e-47
OS05G0457800	4113.61	1283.34	1.6805	4.2e-06	0.0012564	--	sp|Q9CAY3|GPAT5_ARATH Glycerol-3-phosphate acyltransferase 5 OS=Arabidopsis thaliana GN=GPAT5 PE=1 SV=1//4.28079e-137
OS05G0468900	561.234	210.586	1.4142	0.00017349	0.033791	--	sp|Q9SJJ7|ATL57_ARATH RING-H2 finger protein ATL57 OS=Arabidopsis thaliana GN=ATL57 PE=2 SV=1//4.01902e-12
OS05G0482400	264.964	74.9031	1.8227	7.72e-06	0.0022099	--	sp|Q5KQH7|C14D1_ORYSJ Cytochrome P450 714D1 OS=Oryza sativa subsp. japonica GN=CYP714D1 PE=1 SV=1//0
OS05G0484800	308.379	80.0292	1.9461	4.12e-06	0.0012447	--	sp|Q9ZVI6|LOR8_ARATH Protein LURP-one-related 8 OS=Arabidopsis thaliana GN=At2g38640 PE=2 SV=1//2.37676e-34
OS06G0141200	265.06	783.784	-1.5641	2.73e-05	0.0069429	--	sp|O13801|YE04_SCHPO Uncharacterized RNA-binding protein C17H9.04c OS=Schizosaccharomyces pombe (strain 972 / ATCC 24843) GN=SPAC17H9.04c PE=1 SV=1//1.0874e-08
OS06G0187500	3107.15	953.111	1.7049	1.28e-05	0.0035155	--	sp|Q9ZQG4|U73B5_ARATH UDP-glycosyltransferase 73B5 OS=Arabidopsis thaliana GN=UGT73B5 PE=2 SV=1//3.60735e-62
OS06G0192001	28.7046	0.318085	6.4957	6.18e-08	2.75e-05	--	-//-
OS06G0192100	3002.33	101.029	4.8932	2.83e-13	4.05e-10	--	sp|P16166|UFOG1_MAIZE Anthocyanidin 3-O-glucosyltransferase OS=Zea mays GN=BZ1 PE=3 SV=1//9.56231e-154
OS06G0207966	150.824	11.7555	3.6815	8.05e-12	8.28e-09	--	sp|Q69T58|ROC8_ORYSJ Homeobox-leucine zipper protein ROC8 OS=Oryza sativa subsp. japonica GN=ROC8 PE=2 SV=2//2.51912e-152
OS06G0208100	62.3768	7.29459	3.0961	6.24e-07	0.00023625	--	sp|Q69T58|ROC8_ORYSJ Homeobox-leucine zipper protein ROC8 OS=Oryza sativa subsp. japonica GN=ROC8 PE=2 SV=2//2.60449e-91
OS06G0263450	25.0186	0	Inf	5.96e-08	2.71e-05	--	sp|Q9C6L5|KCS5_ARATH 3-ketoacyl-CoA synthase 5 OS=Arabidopsis thaliana GN=KCS5 PE=1 SV=1//6.42268e-141
OS06G0306300	7121.28	294.488	4.5959	1.8e-17	4.24e-14	--	sp|P37834|PER1_ORYSJ Peroxidase 1 OS=Oryza sativa subsp. japonica GN=PRX74 PE=2 SV=2//4.57921e-14
OS06G0314600	290.485	45.4414	2.6764	1.07e-09	7.16e-07	--	sp|D9J0Z7|AAMT1_MAIZE Anthranilate O-methyltransferase 1 OS=Zea mays GN=AAMT1 PE=1 SV=1//1.83633e-56
OS06G0604300	56.3111	171.959	-1.6106	0.00012185	0.025711	--	sp|P93844|PLDA2_ORYSJ Phospholipase D alpha 2 OS=Oryza sativa subsp. japonica GN=PLD2 PE=2 SV=2//0
OS06G0653000	17.9851	0.954256	4.2363	0.00024444	0.045572	--	sp|Q8H1Z0|CER3_ARATH Protein ECERIFERUM 3 OS=Arabidopsis thaliana GN=CER3 PE=1 SV=1//0
OS06G0675700	725.839	244.884	1.5675	3.08e-05	0.0076828	--	sp|Q653V7|AGLU_ORYSJ Probable alpha-glucosidase Os06g0675700 OS=Oryza sativa subsp. japonica GN=Os06g0675700 PE=1 SV=1//0
OS06G0687100	18.8269	0	Inf	1.13e-05	0.0031686	--	sp|P31583|RHN1_NICPL Ras-related protein RHN1 OS=Nicotiana plumbaginifolia GN=RHN1 PE=2 SV=1//5.46356e-78
OS07G0162700	208.725	890.626	-2.0932	3.24e-08	1.61e-05	--	sp|Q9FG13|CXE15_ARATH Probable carboxylesterase 15 OS=Arabidopsis thaliana GN=CXE15 PE=2 SV=1//1.52965e-74
OS07G0181100	256.989	26.5737	3.2736	1.01e-12	1.33e-09	--	sp|Q9FLV9|SLAH3_ARATH S-type anion channel SLAH3 OS=Arabidopsis thaliana GN=SLAH3 PE=1 SV=1//1.23386e-159
OS07G0211500	25.9306	0	Inf	3.5e-08	1.72e-05	--	sp|E3SXU4|BHLHW_PEA Basic helix-loop-helix protein A OS=Pisum sativum GN=BHLH PE=3 SV=1//2.07498e-103
OS07G0227300	223.368	65.0931	1.7788	7.17e-06	0.0020692	--	sp|Q9LMN8|WAK3_ARATH Wall-associated receptor kinase 3 OS=Arabidopsis thaliana GN=WAK3 PE=2 SV=2//1.20475e-57
OS07G0258400	177.059	18.5982	3.251	1.2e-06	0.00041879	--	sp|Q0D7E4|NRAM1_ORYSJ Metal transporter Nramp1 OS=Oryza sativa subsp. japonica GN=NRAMP1 PE=2 SV=1//0
OS07G0503500	285.539	19.2131	3.8935	2.49e-08	1.28e-05	--	sp|Q40284|UFOG1_MANES Anthocyanidin 3-O-glucosyltransferase 1 OS=Manihot esculenta GN=GT1 PE=2 SV=1//9.16459e-74
OS07G0537250	174.435	53.6788	1.7003	0.00014386	0.029231	--	sp|Q8GYA4|CRK10_ARATH Cysteine-rich receptor-like protein kinase 10 OS=Arabidopsis thaliana GN=CRK10 PE=1 SV=3//5.72077e-156
OS07G0558100	166.687	22.2368	2.9061	5.54e-07	0.0002172	--	sp|Q8GWP0|MYB39_ARATH Transcription factor MYB39 OS=Arabidopsis thaliana GN=MYB39 PE=2 SV=1//5.3447e-66
OS07G0591100	6.51765	47.2044	-2.8565	6.48e-06	0.0018863	--	-//-
OS07G0634900	32.9642	0.318085	6.6953	6.6e-07	0.0002441	--	sp|P20027|MYB3_HORVU Myb-related protein Hv33 OS=Hordeum vulgare GN=MYB2 PE=2 SV=3//5.46306e-07
OS07G0645300	1078.44	100.453	3.4244	1.55e-05	0.0041375	--	-//-
OS07G0658700	42.7037	154.902	-1.8589	4.57e-05	0.010891	--	sp|Q9M1K2|PI5K4_ARATH Phosphatidylinositol 4-phosphate 5-kinase 4 OS=Arabidopsis thaliana GN=PIP5K4 PE=3 SV=1//0
OS07G0686300	1027.2	184.418	2.4777	2.26e-07	9.31e-05	--	sp|Q9ZT50|RHA2A_ARATH E3 ubiquitin-protein ligase RHA2A OS=Arabidopsis thaliana GN=RHA2A PE=1 SV=1//8.64768e-09
OS08G0103900	5.5897	42.4798	-2.9259	1.45e-05	0.00395	--	sp|Q9C8W9|NAC30_ARATH NAC domain-containing protein 30 OS=Arabidopsis thaliana GN=NAC030 PE=1 SV=1//1.60692e-82
OS08G0115800	348.483	30.6854	3.5055	2.62e-05	0.0067908	--	sp|Q84WP6|NAC43_ARATH NAC domain-containing protein 43 OS=Arabidopsis thaliana GN=NAC043 PE=2 SV=2//1.969e-83
OS08G0136100	3947.84	1214.63	1.7005	1.77e-06	0.00059561	--	sp|A3BPF2|ROC7_ORYSJ Homeobox-leucine zipper protein ROC7 OS=Oryza sativa subsp. japonica GN=ROC7 PE=2 SV=1//0
OS08G0189900	129.283	35.1698	1.8781	0.00018812	0.036212	--	sp|Q6YZ97|GL810_ORYSJ Germin-like protein 8-10 OS=Oryza sativa subsp. japonica GN=GLP2 PE=2 SV=1//1.1326e-162
OS08G0203400	605.636	23.2202	4.705	7.96e-25	3.27e-21	--	sp|C0LGH2|Y1561_ARATH Probable LRR receptor-like serine/threonine-protein kinase At1g56130 OS=Arabidopsis thaliana GN=At1g56130 PE=2 SV=2//0
OS08G0247600	26.0388	148.423	-2.511	6e-08	2.71e-05	--	sp|C0LGP4|Y3475_ARATH Probable LRR receptor-like serine/threonine-protein kinase At3g47570 OS=Arabidopsis thaliana GN=At3g47570 PE=2 SV=1//4.73473e-06
OS08G0247700	411.307	1913.75	-2.2181	1.38e-08	7.59e-06	--	sp|C0LGP4|Y3475_ARATH Probable LRR receptor-like serine/threonine-protein kinase At3g47570 OS=Arabidopsis thaliana GN=At3g47570 PE=2 SV=1//0
OS08G0321000	74.2824	290.062	-1.9653	5.72e-07	0.00021914	--	sp|Q9FM65|FLA1_ARATH Fasciclin-like arabinogalactan protein 1 OS=Arabidopsis thaliana GN=FLA1 PE=1 SV=1//3.04403e-88
OS08G0375400	610.882	29.2559	4.3841	3.92e-06	0.0011957	--	sp|Q67YM6|DIR11_ARATH Dirigent protein 11 OS=Arabidopsis thaliana GN=DIR11 PE=2 SV=1//9.26538e-18
OS08G0387200	323.373	14.5698	4.4721	2.77e-09	1.69e-06	--	-//-
OS08G0472800	1074.99	182.625	2.5574	4e-10	3.13e-07	--	sp|Q6ZDE3|ABAH2_ORYSJ Abscisic acid 8&apos;-hydroxylase 2 OS=Oryza sativa subsp. japonica GN=CYP707A6 PE=2 SV=1//0
OS08G0490000	704.374	199.477	1.8201	3.75e-06	0.0011535	--	sp|Q9CAA4|BIM2_ARATH Transcription factor BIM2 OS=Arabidopsis thaliana GN=BIM2 PE=1 SV=1//3.08556e-53
OS08G0505900	11.0314	191.873	-4.1205	1.85e-05	0.0048612	--	sp|Q00874|DR100_ARATH DNA-damage-repair/toleration protein DRT100 OS=Arabidopsis thaliana GN=DRT100 PE=2 SV=2//8.37892e-134
OS08G0559800	44.6136	4.77515	3.2239	2.12e-06	0.00069202	--	sp|Q5XVA8|Y3905_ARATH Uncharacterized protein At3g49055 OS=Arabidopsis thaliana GN=At3g49055 PE=2 SV=1//5.91492e-31
OS09G0268800	185.621	36.0096	2.3659	2.49e-06	0.00079633	--	-//-
OS09G0334500	3449.18	1372.05	1.3299	0.0002259	0.042981	--	sp|Q9SKD9|WRK46_ARATH Probable WRKY transcription factor 46 OS=Arabidopsis thaliana GN=WRKY46 PE=2 SV=1//5.26056e-29
OS09G0339000	1039.03	364.345	1.5119	4.7e-05	0.011121	--	sp|Q9LXA5|LRK91_ARATH L-type lectin-domain containing receptor kinase IX.1 OS=Arabidopsis thaliana GN=LECRK91 PE=2 SV=1//4.35427e-94
OS09G0350900	109.812	2.5505	5.4281	1.15e-16	2.53e-13	--	sp|O81069|Y2899_ARATH Probable leucine-rich repeat receptor-like protein kinase At2g28990 OS=Arabidopsis thaliana GN=At2g28990 PE=2 SV=1//1.2284e-127
OS09G0371300	206.345	53.4208	1.9496	1.08e-05	0.0030677	--	-//-
OS09G0414300	116.288	36.3665	1.677	0.0001523	0.030569	--	-//-
OS09G0443400	1310.93	485.387	1.4334	0.00011959	0.025397	--	-//-
OS09G0447000	416.034	162.499	1.3563	0.00023664	0.04451	--	sp|A2Z1U1|HOX11_ORYSI Homeobox-leucine zipper protein HOX11 OS=Oryza sativa subsp. indica GN=HOX11 PE=2 SV=1//9.74305e-44
OS09G0508500	487.865	92.8396	2.3937	0.00013705	0.028371	--	sp|B7E321|DRB5_ORYSJ Double-stranded RNA-binding protein 5 OS=Oryza sativa subsp. japonica GN=DRB5 PE=2 SV=1//1.0817e-14
OS09G0544000	2777.14	148.484	4.2252	6.32e-12	6.72e-09	--	sp|A9ZPJ7|AGCT2_HORVU Agmatine coumaroyltransferase-2 OS=Hordeum vulgare GN=ACT-2 PE=1 SV=1//3.88513e-114
OS09G0567201	114.268	9.29428	3.6199	1.42e-11	1.37e-08	--	-//-
OS10G0320100	938.02	98.0607	3.2579	5.13e-12	5.63e-09	--	sp|Q9SD85|F3PH_ARATH Flavonoid 3&apos;-monooxygenase OS=Arabidopsis thaliana GN=CYP75B1 PE=1 SV=1//0
OS10G0395400	8109.3	19.2964	8.7151	2.45e-25	1.15e-21	--	sp|P50472|GSTX2_MAIZE Probable glutathione S-transferase BZ2 OS=Zea mays GN=BZ2 PE=3 SV=1//3.56206e-71
OS10G0413700	114.556	9.25164	3.6302	4.9e-12	5.57e-09	--	sp|Q9LDY8|NAC55_ARATH NAC domain-containing protein 55 OS=Arabidopsis thaliana GN=NAC055 PE=2 SV=1//7.26784e-09
OS10G0416800	181.589	27.2426	2.7367	1.8e-08	9.39e-06	--	sp|Q7M443|CHIT2_TULBA Chitinase 2 OS=Tulipa bakeri PE=1 SV=1//1.11665e-98
OS10G0524600	20.9808	280.077	-3.7387	1.33e-10	1.12e-07	--	sp|O64495|SBT12_ARATH Subtilisin-like protease SBT1.2 OS=Arabidopsis thaliana GN=SBT1.2 PE=2 SV=1//1.6514e-169
OS10G0578200	136.097	28.9321	2.2339	2.53e-06	0.00080042	--	sp|Q8W3F9|CSLD1_ORYSJ Cellulose synthase-like protein D1 OS=Oryza sativa subsp. japonica GN=CSLD1 PE=2 SV=1//1.29448e-159
OS11G0173432	29.6124	2.99078	3.3076	6.44e-05	0.014833	--	sp|C0LGP4|Y3475_ARATH Probable LRR receptor-like serine/threonine-protein kinase At3g47570 OS=Arabidopsis thaliana GN=At3g47570 PE=2 SV=1//1.1811e-72
OS11G0258700	37.4861	0	Inf	6.84e-11	5.92e-08	--	sp|P13526|ARLC_MAIZE Anthocyanin regulatory Lc protein OS=Zea mays GN=LC PE=2 SV=1//1.36268e-37
OS11G0274700	787.831	170.606	2.2072	1.7e-08	9.16e-06	--	sp|O65476|CRK16_ARATH Putative cysteine-rich receptor-like protein kinase 16 OS=Arabidopsis thaliana GN=CRK16 PE=3 SV=2//2.26085e-54
OS11G0461000	91.931	17.549	2.3892	1.61e-05	0.0042862	--	sp|Q9C7Z9|SCP18_ARATH Serine carboxypeptidase-like 18 OS=Arabidopsis thaliana GN=SCPL18 PE=2 SV=2//2.01819e-25
OS11G0461200	183.268	29.4499	2.6376	2.74e-05	0.0069429	--	sp|Q43716|UFOG_PETHY Anthocyanidin 3-O-glucosyltransferase OS=Petunia hybrida GN=RT PE=2 SV=1//3.57326e-91
OS11G0499600	372.223	13.8813	4.745	7.98e-23	2.63e-19	--	sp|P0DKC6|HSD1B_ARATH 11-beta-hydroxysteroid dehydrogenase 1B OS=Arabidopsis thaliana GN=HSD1 PE=1 SV=1//2.77418e-96
OS11G0530600	814.684	15.8692	5.6819	9.91e-29	6.52e-25	--	sp|Q2R3A1|CHS1_ORYSJ Chalcone synthase 1 OS=Oryza sativa subsp. japonica GN=CHS1 PE=2 SV=1//0
OS11G0530700	62.3792	0.758365	6.362	2.15e-09	1.33e-06	--	-//-
OS11G0549469	121.298	20.2314	2.5839	1.94e-07	8.1e-05	--	sp|O81833|SD11_ARATH G-type lectin S-receptor-like serine/threonine-protein kinase SD1-1 OS=Arabidopsis thaliana GN=SD11 PE=1 SV=1//1.13792e-55
OS11G0565000	430.716	110.492	1.9628	3.45e-07	0.00013841	--	sp|Q9FL28|FLS2_ARATH LRR receptor-like serine/threonine-protein kinase FLS2 OS=Arabidopsis thaliana GN=FLS2 PE=1 SV=1//5.68771e-47
OS11G0635000	57.9791	11.3851	2.3484	7.11e-05	0.016045	--	-//-
OS12G0102300	124.207	3.23516	5.2628	8.08e-10	5.66e-07	--	sp|Q9ZUU0|WRK44_ARATH WRKY transcription factor 44 OS=Arabidopsis thaliana GN=WRKY44 PE=1 SV=2//2.13388e-08
OS12G0137700	15.0432	0	Inf	2.74e-05	0.0069429	--	sp|Q9M1V2|SOT5_ARATH Cytosolic sulfotransferase 5 OS=Arabidopsis thaliana GN=SOT5 PE=1 SV=1//2.41605e-81
OS12G0156100	289.727	25.9686	3.4799	4.18e-15	7.65e-12	--	sp|Q9FMR3|NAC90_ARATH NAC domain-containing protein 90 OS=Arabidopsis thaliana GN=NAC090 PE=2 SV=1//2.41572e-57
OS12G0270900	383.649	8.83656	5.4402	8.77e-28	4.81e-24	--	sp|P52836|F3ST_FLACH Flavonol 3-sulfotransferase OS=Flaveria chlorifolia PE=1 SV=2//1.83456e-56
OS12G0431300	279.444	44.6794	2.6449	4.54e-10	3.48e-07	--	-//-
OS12G0467300	44.9297	150.727	-1.7462	0.00014872	0.030033	--	sp|Q9M667|RPP13_ARATH Disease resistance protein RPP13 OS=Arabidopsis thaliana GN=RPP13 PE=2 SV=2//3.19389e-60
OS12G0488700	39.024	2.78907	3.8065	7.77e-07	0.00028432	--	sp|Q9FG14|MYOB7_ARATH Myosin-binding protein 7 OS=Arabidopsis thaliana GN=MYOB7 PE=1 SV=1//1.00655e-06
OS12G0561900	11.7574	50.8682	-2.1132	0.00024505	0.045572	--	sp|Q9LTA3|U91C1_ARATH UDP-glycosyltransferase 91C1 OS=Arabidopsis thaliana GN=UGT91C1 PE=2 SV=1//8.13867e-18
OS12G0592300	13.5333	0	Inf	7.52e-05	0.016715	--	sp|Q2QMT2|Y1223_ORYSJ B3 domain-containing protein Os12g0592300 OS=Oryza sativa subsp. japonica GN=Os12g0592300 PE=2 SV=2//0
OS12G0629300	7757.14	485.489	3.998	3e-23	1.1e-19	--	sp|P31110|TLP_ORYSJ Thaumatin-like protein OS=Oryza sativa subsp. japonica GN=Os12g0628600 PE=1 SV=1//4.60204e-76
OS12G0630500	722.529	166.225	2.1199	1.26e-08	7.02e-06	--	sp|P81370|TLP_ACTDE Thaumatin-like protein OS=Actinidia deliciosa GN=tlp PE=1 SV=2//3.20364e-75
