# Supplementary material for: Mapping and Identifying a Candidate Gene Plr4, a Recessive Gene Regulating Purple Leaf in Rice, by Using Bulked Segregant and Transcriptome Analysis with Next-Generation Sequencing
Source: Int J Mol Sci. 2019 Sep 4;20(18):4335. doi: 10.3390/ijms20184335 (PMC6769577; doi:10.3390/ijms20184335)
Supplement: Supplementary file 1 [file ijms-20-04335-s001.zip › ijms-577554-supplementary/Table S8.xlsx]

## Sheet: Sheet1
Table S8. Data statistics of qRT-PCR
		pl2	pl3					pl2	pl3					pl2	pl3
Actin		21.799	20.1256			Actin		25.4888	26.1875			Actin		28.4388	28.9167
		22.0781	19.7002					24.2687	25.8253					28.2838	28.4804
		21.6032	20.3674					25.5659	27.1245					28.0472	28.1994
	averag	21.8268	20.0644				averag	25.1078	26.3791				average	28.2566	28.5322
Os04g0557800		30.4102	Undetermined			OsDFR		35.747	Undetermined			Os04g0616400		Undetermined	32.3798
		29.8846	Undetermined					34.639	Undetermined					Undetermined	32.0371
		29.6855	Undetermined					36.9273	Undetermined					Undetermined	32.4944
	averag	29.9934	#DIV/0!				averag	35.7711	#DIV/0!				average	#DIV/0!	32.3037
	△ct	8.16667	#DIV/0!				△ct	10.6633	#DIV/0!				△CT	#DIV/0!	3.77159
	△△ct	8.16667	#DIV/0!				△△ct	10.6633	#DIV/0!				△△CT	#DIV/0!	3.77159
	2^-△△ct	0.00348007	#DIV/0!				2^-△△ct	0.000616628	#DIV/0!				2^-△△CT	#DIV/0!	0.0732216
	△ct	8.61117	#VALUE!				△ct	10.2583	#VALUE!				△CT	#VALUE!	3.46311
		7.80651	#VALUE!					10.3703	#VALUE!					#VALUE!	3.55669
		8.08233	#VALUE!					11.3614	#VALUE!					#VALUE!	4.29496
	△△ct	8.61117	#VALUE!				△△ct	10.2583	#VALUE!				△△CT	#VALUE!	3.46311
		7.80651	#VALUE!					10.3703	#VALUE!					#VALUE!	3.55669
		8.08233	#VALUE!					11.3614	#VALUE!					#VALUE!	4.29496
	2^-△△ct	0.00255729	#VALUE!				2^-△△ct	0.0008165	#VALUE!				2^-△△CT	#VALUE!	0.0906777
		0.00446691	#VALUE!					0.000755478	#VALUE!					#VALUE!	0.0849824
		0.00368958	#VALUE!					0.000380095	#VALUE!					#VALUE!	0.0509435
	std	0.00096029	#VALUE!				std	0.000236321	#VALUE!				STD	#VALUE!	0.021486
