# Supplementary material for: Mapping and Identifying a Candidate Gene Plr4, a Recessive Gene Regulating Purple Leaf in Rice, by Using Bulked Segregant and Transcriptome Analysis with Next-Generation Sequencing
Source: Int J Mol Sci. 2019 Sep 4;20(18):4335. doi: 10.3390/ijms20184335 (PMC6769577; doi:10.3390/ijms20184335)
Supplement: Supplementary file 1 [file ijms-20-04335-s001.zip › ijms-577554-supplementary/Table S9.xlsx]

## Sheet: Sheet1
Table S9. Primer sequences for qRT-PCR.
Gene	Primer-F(5'-3')	Primer-R(5'-3')
OsDFR	GATTCGCGTGCGAATCCAAC	AGAAGTCGATGTCGCTCCAG
Os04g0557800	TCTCTCCTCTCCGGCGAGTG	CCCGGCGCCTTCTCTCTGAC
Os04g0616400	CAGATTTCACCCCGACGGTT	GCTTCACTGCCACTACCCTT
Actin	AGCAACTGGGATGATATGGA	CAGGGCGATGTAGGAAAGC
